# Supplementary material for: Structural basis of rapid actin dynamics in the evolutionarily divergent Leishmania parasite
Source: Nat Commun. 2022 Jun 15;13:3442. doi: 10.1038/s41467-022-31068-y (PMC9200798; doi:10.1038/s41467-022-31068-y)
Supplement: Supplementary file 4 — Source Data [file 41467_2022_31068_MOESM4_ESM.xlsx]

## Sheet: Figure 1a
Name	Organism, UniProt ID
AtActin-1	Arabidopsis thaliana, P0CJ46
CeActin-1	Caenorhabditis elegans, P0DM41
DrActin	Danio rerio, Q7ZVI7
DdActin	Dictyostelium discoideum, P07830
DmActin5-C	Drosophila melanogaster, P10987
GgActin	Gallus gallus, P60706
GiActin	Giardia intestinalis, P51775
ACTS_HUMAN Actin, alpha skeletal muscle	Homo sapiens, P68133
ACTB_HUMAN Actin, beta	Homo sapiens, O18840
ACTG_HUMAN Actin, gamma	Homo sapiens, A2BDB0
LmActin	Leishmania major, Q9U1E8
LokiActin	Lokiarchaeum sp. A0A0F8XG85
RbActin	Oryctolagus cuniculus, P68135
PfActin-1	Plasmodium falciparum, P86287
ScActin	Saccharomyces cerevisiae, P60009
TgActin	Toxoplasma gondii, P53476
TbActin-1	Trypanosoma brucei, P12432
ZmActin	Zea mays, P02582

## Sheet: Figure 1f
	unlabeled actin																								ATP-ATTO-labeled actin
Actin-profilin concentration (µM)	0.3				0.4		0.5												1						0.5						0.75					1
mean	1.6155	1.8125	1.6255		2.87333		3.5296	3.755	3.421	2.957	2.86283	3.386	3.52704	3.6865	3.04239	4.11689	4.06628		5.326	5.013	6.78033	6.811	3.71625		1.761	2.35685	2.56287	2.47602	1.89012		5.19167	4.7137	4.36446	3.229		4.50133	3.87967	6.4113	5.62843	5.48978	5.18077
n	60	60	60		60		50	40	40	50	60	20	20	20	20	20	10		20	20	30	40	40		30	20	20	20	20		20	20	20	20		30	30	20	20	16	20
	1.64	1.88	1.53		2.89		3.05	3.68	3.89	2.5	2.69	3.26	3.62593	3.352	2.71277	4.05873	3.99874		5.67	4.67	6.7	4.41	2.88		1.76	2.41728	2.80185	2.15812	1.9655		5.93333	4.28519	4.95671	3.26		4.98	3.8	6.26296	4.12037	5.25435	5.87253
	1.73	1.47	1.55		2.86		3.2	4.22	3.55	2.75	2.55	3.44	2.96667	3.69482	2.84645	4.75919	4.41242		5.43	5.12	6.25	7.52	4.3		2.13	2.41728	2.47222	2.52434	1.96514		7.58148	4.94444	3.68364	3.06		4.55	3.7	5.76852	6.09815	5.00091	5.76081
	1.66	1.97	1.44		2.91		3.52	4.22	3.29	3.04	3.06	2.87	3.95556	3.3375	3.02541	4.01753	3.88699		5.16	4.81	6.36	4.52	4.48		1.71	2.30741	2.63704	2.34458	1.89772		4.94444	5.10926	4.153	3.21		4	2.83	6.92222	4.45	4.83338	5.26881
	1.99	1.6	1.47		2.67		3.9	3.73	3.53	2.66	3.28	3.18	2.96667	3.85963	2.85877	4.42956	4.29903		5.13	4.42	6.81	5.26	3.7		2.21	2.41728	2.47222	2.23296	1.43157		4.61481	5.43889	5.82846	2.96		5.09	4.12	6.92222	5.76852	5.78247	6.29568
	1.41	1.43	1.73		3.16		4	3.75	3.75	3.28	2.87	3.13	3.2963	3.64043	3.30429	4.18234	4.06763		6.07	4.8	5.1	8.06	3.67		1.68	2.30741	1.81296	2.66124	1.92049		6.26296	4.94444	4.55486	3.21		4.27	4.25	6.26296	4.77963	5.31337	4.73288
	1.72	1.79	1.38		3.01		3.35	3.77	3.46	3.04	2.82	3.14	3.95556	3.43375	3.22607	3.97632	4.34056		4.87	5.45	6.59	6.96	3.59		1.99	2.30741	2.80185	2.34458	1.81182		4.94444	4.28519	4.82276	3.22		3.82	3.6	6.42778	5.27407	5.47724	4.26418
	1.96	1.55	1.65		3.09		3.86	3.37	3.35	2.33	2.91	3.8	3.95556	3.9694	3.03639	4.63558	4.45		4.09	4.89	6.51	6.98	5.79		1.78	2.41728	2.80185	2.27716	1.87745		4.28519	4.77963	4.55459	3.23		4.22	3.75	6.26296	6.09815	5.59664	5.49198
	1.81	2	2.14		2.88		3.35	4.06	3.15	3.64	2.52	2.62	3.2963	3.94171	3.31528	4.36792	3.70833		5.83	5.11	7.29	7	5.49		1.6	2.41728	2.30741	2.68133	2.03203		4.94444	4.61481	3.43824	3.16		4.02	4.67	6.09815	4.94444	5.12361	5.00078
	1.44	1.87	1.73		2.68		3.44	3.82	3.48	2.95	3.04	3.31	3.62593	3.3787	2.62034	3.74987	3.48847		6.18	5.58	6.7	6.61	3.81		1.81	2.30741	2.30741	2.67982	1.69733		4.28519	5.10926	3.41842	2.79		4.96	3.82	5.76852	5.27407	5.11682	4.51052
	1.53	2.17	1.53		2.47		4.11	3.82	2.88	2.97	2.79	3.76	3.2963	4.22354	3.1899	4.69722	4.0106		5.41	5.54	8.43	6.25	3.89		1.92	2.74691	2.30741	2.41156	2.00935		3.62593	4.61481	4.52539	3.06		5.62	4.58	5.6037	4.77963	5.54832	5.20559
	1.87	1.92	1.79		3.09		3.45	3.59	3.45	2.43	2.5	4.05	4.28519	4.05873	2.66803	3.66713			5.72	5.16	6.64	8.91	3.52		1.88	2.41728	3.13148	2.83538	1.86093		6.59259	4.61481	4.75632	3.6		3.75	4.29	6.09815	6.42778	5.67067	5.20827
	1.37	2.16	1.71		3.07		3.15	3.53	3.6	2.39	2.68	3.55	3.62593	3.50231	3.30403	3.44199			4.64	4.4	7.52	6.96	2.29		1.56	2.30741	2.63704	2.72509	2.03989		5.27407	4.12037	5.59271	3.3		4.24	3.64	6.92222	5.76852	5.2539	5.14035
	1.58	2.03	2.08		2.75		3.38	3.57	3.5	3.35	2.79	3.51	2.96667	3.30651	3.12748	3.81217			5.43	5.02	7.14	6.28	3		2.06	2.41728	2.63704	2.27725	1.97952		6.26296	4.12037	4.28696	3.03		4.24	3.57	6.92222	6.09815	5.54966	6.06167
	1.68	1.9	1.38		3.14		3.38	3.42	3.33	2.68	2.85	3.53	3.62593	3.83194	3.15936	4.06203			5.38	5.45	6.64	6.92	3.85		1.63	2.08765	2.14259	2.45665	1.8754		5.27407	4.12037	4.46699	3.47		5.05	4.4	7.08704	6.09815	5.61583	4.60455
	2.24	1.85	1.86		3.09		3.35	3.77	3.6	3.19	2.58	3.1	2.96667	3.98324	2.60105	3.66812			4.87	4.96	4.97	5.95	3.18		1.93	2.52716	2.80185	2.44085	1.71903		4.61481	4.94444	4.3759	3.55		5.11	3.75	5.76852	5.76852	6.48946	5.29118
	1.57	1.96	2.05		2.76		3.25	3.68	3.73	2.79	2.88	3.37	3.95556	3.9694	3.67266	3.97698			4.62	5.74	4.8	6.66	3.22		1.84	2.30741	2.96667	2.054	2.21019		5.6037	5.10926	4.28722	3.4		5.1	3.22	6.92222	4.61481	6.20986	5.1571
	1.43	1.78	1.32		3.06		3.48	4.26	3.55	3.57	2.32	3.17	3.62593	4.07917	2.84699	3.87348			5.38	4.54	6.64	6.14	3.4		1.59	2.19753	2.63704	2.54542	1.75252		4.28519	4.28519	3.88698	2.85		4.58	4.8	7.25185	5.76852		5.15723
	1.95	1.35	1.56		3.44		2.9	3.48	3.51	3.17	2.4	3.85	3.62593	3.62593	3.13686	4.43055			5.85	4.64	6.29	5.87	3.54		1.54	2.30741	2.63704	2.55997	1.86825		4.94444	4.61481	3.75169	3.25		4.42	3.39	6.26296	6.59259		4.64367
	1.53	1.42	1.67		2.63		4.09	4.18	3.41	2.87	2.73	3.54	3.2963	3.23466	3.07015	4.49285			6.21	5	6.42	4.77	4.3		1.8	2.41728	2.30741	2.7392	1.8195		4.94444	4.77963	3.61693	3.57		4.55	3.75	6.09815	6.59259		4.6221
	1.61	2.1	1.92		3.1		3.87	4.6	2.95	3.1	2.69	3.54	3.62593	3.30651	3.1256	4.03829			4.58	4.96	7.44	5.9	2.74		1.74	2.08765	2.63704	2.57087	2.06882		4.61481	5.43889	4.33143	3.4		5	3.62	6.59259	7.25185		5.32547
	1.54	1.5	1.87		3		2.71	3.19	3.04	3.13	2.86										7.37	6.87	3.11		1.36											4.26	3.42
	1.6	2.3	1.76		3.08		2.75	3.19	3.68	2.9	3.03										6.7	6.57	4.34		1.69											4.09	4.33
	1.84	1.22	1.06		2.44		3.85	4.02	3.57	2.61	3.06										7.65	7.51	3.14		1.6											4.73	4.35
	1.54	1.85	1.92		3.38		3.58	4.15	3.24	3.22	2.58										5.97	7.27	6.08		1.4											4.31	3.51
	1.61	1.57	1.69		2.9		3.78	3.28	3.77	2.83	2.48										6.36	6	4.15		1.89											3.73	3.73
	1.47	1.96	1.35		2.88		3.28	3.16	3.08	3.08	2.78										6.53	6.87	3.26		1.68											4.62	4.09
	1.17	1.89	1.64		2.6		3.13	3.55	3.44	2.73	2.78										8.04	7.39	3.37		1.58											4.29	3.65
	1.79	1.64	1.76		3.06		3.75	4.25	3.57	3.08	3.03										7.09	7.23	3.14		2.17											4.55	3.88
	1.56	2.32	1.78		3.01		4.02	3.52	3.53	3.12	2.61										8.09	7.61	4.45		1.49											4.09	3.86
	2.11	1.92	1.79		3.07		4.22	3.87	2.88	2.85	2.75										8.37	7.42	4.41		1.81											4.8	4.02
	1.51	2.34	1.47		3.09		3.4	3.77	3.27	2.9	2.89											6.87	4.3
	1.64	1.88	1.49		3.16		3.42	3.73	4.15	3.08	3.49											7.3	3.59
	1.64	1.52	1.56		2.62		3.77	3.73	3.3	2.96	3.2											8.12	3
	1.67	1.75	1.42		2.9		3.8	3.37	2.79	3.05	2.61											6.75	3.33
	1.21	1.85	1.5		2.76		3.84	3.72	3.71	3.3	2.86											7.35	3.98
	1.18	2	1.66		2.75		3.06	3.77	3.64	3.3	3.2											8.04	2.81
	1.27	1.53	1.59		2.37		3.53	4.11	3.13	2.61	3.37											8.24	2.42
	1.53	1.6	1.76		2.59		3.71	3.91	3.46	3.28	2.86											6.86	2.42
	1.7	1.85	1.67		2.71		3.86	3.73	3.1	2.81	2.47											7.65	3.74
	1.99	1.79	1.56		3.08		3.75	3.66	3.53	2.65	3.18											6.59	4.97
	1.76	2.18	1.78		3.17		3.01			2.76	3.08
	1.77	1.84	1.74		2.94		3.18			2.68	3.2
	1.55	1.42	1.23		2.85		3.59			3.67	2.87
	1.58	1.79	1.6		2.96		3.57			3.23	2.84
	1.37	1.92	1.28		2.89		3.95			3.08	3.01
	1.85	1.94	1.64		3.02		3.04			2.29	3.21
	1.27	1.37	1.52		3.01		3.44			2.91	3.66
	1.15	2.13	1.85		3.1		3.86			2.73	2.42
	1.82	1.61	1.53		2.11		3.8			3.01	2.82
	1.81	1.88	1.98		2.7		3.75			3.3	2.17
	1.62	1.91	1.57		3.07						3.11
	1.6	1.94	1.61		2.58						2.65
	1.24	1.93	1.49		2.82						2.99
	1.56	1.54	1.91		2.68						3.16
	1.3	2.03	1.36		2.33						2.44
	1.69	2.09	1.48		2.63						2.79
	1.54	2.01	1.5		3.21						3.51
	1.77	2.02	1.35		2.21						3.2
	1.5	1.24	1.73		2.59						2.75
	1.89	1.48	1.59		3.33						2.85

## Sheet: Figure 2b
	Leishmania			rabbit
	Pi-release fit	Aged F-actin		Pi-release fit		Aged F-actin
	ATP-ATTO	ATP-ATTO		ATP-ATTO	Alexa568	ATP-ATTO
	46.0166	44.1467		4.93323	6.42658	5.36212
	31.5132	24.0937		4.72767	8.32188
	46.463	25.9255		6.3671
	43.321	29.5195		5.24052
	37.0725

## Sheet: Figure 2c
	Leishmania		rabbit
	Pi-release fit		Pi-release fit
	ATP-ATTO		ATP-ATTO	Alexa568
	5.71171		0.576144	1.0433
	6.38574		0.579398	1.46387
	11.2766		0.804551
	6.55308		0.693203
	5.25997

## Sheet: Figure 2d
	Leishmania		rabbit
	Pi-release fit		Pi-release fit
	ATP-ATTO		ATP-ATTO	Alexa568
	0.0549876		0.00958008	0.00963453
	0.106863		0.00948136	0.00786148
	0.0503547		0.00567895
	0.0397167		0.0061499
	0.0432221

## Sheet: Figure 2f
	RbActin				Leishmania
mean	0.217879	0.162647	0.226003		3.76583	3.62341	3.16589
n	20	20	10		20	20	16
	0.315178	0.121171	0.36532		3.00049	3.21481	2.87037
	0.178601	0.166353	0.215278		3.48272	4.72767	3.1364
	0.243547	0.251662	0.280362		3.68364	3.21481	2.21711
	0.167438	0.142244	0.141001		4.59259	3.21481	3.12551
	0.357202	0.204475	0.211501		3.94802	3.04104	2.2963
	0.191358	0.133535	0.287037		3.7094	3.49436	4.59259
	0.148834	0.251662	0.297668		3.12551	3.15178	2.67901
	0.282001	0.16358	0.133951		2.95615	4.82222	3.21481
	0.178601	0.284487	0.141001		4.28642	2.8366	2.97668
	0.141001	0.155791	0.186908		4.01852	3.04104	3.21481
	0.267901	0.16358			4.16735	2.8366	3.21481
	0.148834	0.142244			2.50041	4.46502	3.44444
	0.267901	0.166353			4.16735	3.44444	3.38402
	0.282001	0.110902			4.01852	3.60281	3.21481
	0.157589	0.192447			4.12156	3.34877	3.21481
	0.223251	0.110902			4.16735	4.01852	3.85778
	0.267901	0.123457			3.40965	4.38384
	0.191358	0.112814			3.40965	3.57202
	0.206078	0.118967			4.38384	4.01852
	0.141001	0.136317			4.16735	4.01852

## Sheet: Figure 5b, 6e
	actin labelling	cofilin labelling		Rabbit – WT				Rabbit – D4C				Leishmania
				0.25	0.5	1		1	2	5		0.25	0.5	1
	unlabelled	unlabelled		0.00717183	0.0413624	0.150917		0.00242789	0.00737101	0.109461			4.42562e-05
						0.132918
	unlabelled	mCherry											0.000100511
													8.72795e-05
	ATP-ATTO	unlabelled		0.00243	0.01919	0.445
	ATP-ATTO	mCherry										3.31341e-05	0.000138723	0.000269899
	Alexa	unlabelled										6.1254e-05	5.34207e-05	6.5205e-05
												6.37293e-06	0.000124258
	Alexa	mCherry										0.000278895

## Sheet: Figure 7a
Twf concentration (µM)		0					0.1		0.2			0.3		1		2		4
		5.326	5.013	6.81045	3.7154		1.0752		-0.224111	-1.70276		-0.996101		-2.18414		-5.27542		-8.24113
	n	20	20	40	40		20		40	40		40		40		40		40
		5.67	4.67	4.41099	2.88402		1.21877		1.54894	-0.294993		-1.5067		-1.14405		-4.70258		-4.54509
		5.43	5.12	7.51619	4.2981		1.19109		0.405	-3.19566		-2.03714		-4.8856		-7.14402		-5.92121
		5.16	4.81	4.52262	4.48384		0.660644		0.432683	-0.0163755		-0.389997		0.0463246		-6.52475		-8.71229
		5.13	4.42	5.26046	3.70246		0.912025		0.684063	-1.40943		-1.86971		-2.98797		-6.25042		-11.8097
		6.07	4.8	8.05713	3.6654		1.68403		1.13057	-1.10405		-0.948571		-3.15376		-5.4844		-8.93554
		4.87	5.45	6.95829	3.59084		-0.251113		0.432683	-2.10731		-1.64556		-3.39741		-3.9935		-6.33065
		4.09	4.89	6.97793	5.78629		1.44202		-0.59963	-0.741718		-0.324808		1.23715		-5.11247		-10.5166
		5.83	5.11	6.99512	5.48892		0.8004		-0.59963	-2.60963		0.86512		-4.02966		-3.62141		-11.4645
		6.18	5.58	6.60689	3.81498		1.02365		-1.13007	-1.77448		-1.73933		-0.251046		-2.76833		-6.08775
		5.41	5.54	6.25103	3.88865		0.688774		0.116559	-3.36243		-2.81808		-7.67624		-5.13476		-7.59604
		5.72	5.16	8.91263	3.51672		1.30227		-1.16713	-2.33238		-1.28345		-0.251046		-6.37741		-8.57254
		4.64	4.4	6.95851	2.28884		0.772716		-0.720632	-1.1864		-1.00304		-4.99723		-7.34256		-5.11215
		5.43	5.02	6.2805	2.99565		2.05596		-0.0325723	-0.629869		-0.529752		-1.3673		-5.63264		-6.92584
		5.38	5.45	6.92078	3.85204		1.19109		-0.980943	-2.02359		-0.75211		-3.84391		-5.03534		-8.09791
		4.87	4.96	5.94562	3.18184		0.158776		-0.0138192	-1.02034		-1.14414		-1.06993		-4.51728		-11.9119
		4.62	5.74	6.65578	3.2189		1.30271		-0.646066	-2.19103		-0.0278841		-1.94628		-5.43243		-7.9586
		5.38	4.54	6.14074	3.39527		1.66572		-0.0508789	-1.52265		-1.50625		0.00926492		-7.04672		-10.86
		5.85	4.64	5.8744	3.53502		1.63714		-0.200011	-5.06494		0.363252		-2.24365		-4.86209		-10.1353
		6.21	5	4.77355	4.2981		0.716904		-0.775998	-1.77448		-1.5067		1.16303		-4.51728		-7.14954
		4.58	4.96	5.90231	2.73534		1.3304		-0.906823	-1.46569		-1.59064		-2.16953		-5.60597		-10.4144
				6.86631	3.10727				-0.460321	-1.04846		0.86512		0.604452		-5.74516		-8.12604
				6.56738	4.33516				-0.478628	-0.684086		-1.39507		-3.35991		-5.53095		-6.34003
				7.50838	3.14433				0.154066	-1.02101		0.279309		-1.77674		0.17099		-6.2284
				7.26972	6.08366				0.0143104	-0.851524		-0.892759		-4.32748		-6.87106		-5.75422
				6.00143	4.14896				-0.739385	-0.686129		0.111871		1.27421		-4.51728		-7.37234
				6.86519	3.25641				0.563061	-1.968		-1.67414		-5.18253		-5.15976		-10.3867
				7.38738	3.36759				0.293374	-1.52265		-0.548505		-3.22788		-4.10784		-5.17734
				7.22775	3.14433				-0.2652	-4.14403		0.306992		-3.17416		-4.81209		-6.34003
				7.61107	4.44678				-0.813504	-0.490561		-2.81852		-0.697548		-4.85216		-11.4471
				7.4231	4.40927				-0.162504	-1.07455		-0.332398		-3.80596		-5.95335		-8.46091
				6.86631	4.2981				-0.516134	-1.83007		-2.03714		1.38583		-4.21946		-8.96323
				7.29763	3.59084				-0.709916	-2.21849		-0.510999		-5.7411		-6.77164		-9.77274
				8.12232	2.99565				-0.516134	-1.77381		-2.56714		0.344588		-5.55897		-5.36353
				6.75334	3.33053				-0.943883	-2.60963		-1.75808		-3.47153		-4.81209		-10.9167
				7.34987	3.98153				0.134866	-1.38334		-1.33971		-0.958305		-6.19166		-11.0006
				8.03726	2.80946				-0.88807	-2.02359		-0.836946		-3.43403		-6.30072		-9.41911
				8.24287	2.41877				-0.199118	-2.13681		-1.19906		-0.362671		-5.48396		-4.38658
				6.86497	2.41877				0.134866	-2.46965		-1.67414		-2.61559		-6.82164		-9.23336
				7.64813	3.73997				-0.776445	-1.59967		-0.250689		-0.437237		-3.84753		-6.40522
				6.58591	4.9674				0.283998	-0.747043		-0.176569		-5.44328		-6.52398		-9.49367

## Sheet: Figure 7b
Twf concentration (µM)		0										0.1		1
		19.073	24.6744	22.1425	24.7868	33.535	27.366	25.3285	30.8765	23.765		3.751		3.832	2.471
	n	30	32	32	19	40	20	20	20	20		20		15	20
		18.37	21.43	21.43	12.86	26.79	22.1	20.67	30.54	22.9		4.36		1.87	3.82
		16.07	25.72	24.11	24.11	32.15	22.1	17.68	33.76	22.9		3.64		3.04	2.91
		18.75	28.13	24.11	21.43	37.51	29.47	24.11	27.33	34.9		2.18		3.27	1.7
		16.07	29.47	26.79	48.22	48.22	29.47	25.97	27.76	14.54		4.36		2.62	1.17
		16.07	28.13	18.75	16.07	24.11	32.15	25.97	29.23	29.44		8		1.82	4.91
		21.43	16.07	21.43	24.11	24.11	24.11	25.45	27.76	14.72		3.27		4.09	2.45
		18.75	37.51	32.15	24.11	37.51	26.79	29.47	30.69	23.56		3.12		3.74	1.56
		10.72	24.11	26.79	26.79	44.2	22.1	28.13	32.15	30.53		1.96		5.09	2.42
		12.86	32.15	16.07	16.07	24.11	29.47	28.13	32.15	29.44		6.54		10.47	2.18
		16.07	22.5	12.06	24.11	18.75	34.83	28.13	32.15	17.45		2.73		3.27	2.54
		14.06	22.96	24.11	16.07	32.15	34.83	22.69	28.93	29.44		4		2.86	1.7
		18.37	24.11	14.47	24.11	40.19	24.11	28.93	25.45	26.17		4.36		4.73	3.27
		16.07	26.79	14.06	32.15	26.79	26.12	22.5	32.15	22.9		5.82		4.73	3.93
		19.29	20.67	16.07	24.11	40.19	26.12	25.97	32.15	16.83		1.23		3.82	2.18
		16.07	22.5	16.07	32.15	24.11	44.2	22.96	33.93	21.81		7.63		2.06	4.36
		22.5	21.43	16.07	16.07	36.17	24.11	27.76	32.15	22.9		2.18			1.16
		13.15	14.29	16.07	16.07	32.15	20.9	25.97	29.23	15.27		3.49			1.4
		22.5	20.09	9.64	32.15	32.15	24.11	22.5	32.15	19.63		1.51			1.4
		13.4	25.72	14.06	40.19	36.17	24.11	29.47	35.72	30.53		3			2.18
		18.75	25.72	21.43		58.94	26.12	24.11	32.15	29.44		1.64			2.18
		16.07	24.11	16.07		24.11
		21.43	25.72	21.43		24.11
		12.5	25.72	18.75		36.17
		11.69	28.93	21.43		32.15
		24.11	22.5	12.06		32.15
		16.07	21.43	24.11		48.22
		28.13	26.79	32.15		24.11
		48.22	20.67	28.13		48.22
		22.5	21.43	28.13		16.07
		32.15	22.5	40.19		22.5
			24.11	32.15		64.3
			36.17	48.22		56.26
						26.79
						32.15
						32.15
						28.93
						19.29
						28.93
						32.15
						36.17

## Sheet: Figure S1c
		actin alone												actin + profilin
segment		1				2				3		4		1					2					3					4
		1.195	0.699	1.091		1.124	0.535	0.959		0.948		0.817		3.16	3.691	3.494	2.822		3.314	3.621	3.262	2.795		3.568	3.792	3.419	3.153		3.744	3.916	3.509	2.96
	n	10	10	10		10	10	10		10		10		10	10	10	10		10	10	10	10		10	10	10	10		10	10	10	10
		1.41	0.88	1.05		1.2	0.99	1.02		0.83		0.85		3.05	3.68	3.89	2.5		3.2	4.22	3.55	2.75		3.52	4.22	3.29	3.04		3.9	3.73	3.53	2.66
		1.3	0.94	0.96		1.14	0.67	0.89		1.1		0.39		3.35	3.75	3.75	3.04		3.86	3.77	3.46	2.33		3.35	3.37	3.35	3.64		3.44	4.06	3.15	2.95
		1.3	0.62	1.47		1.11	0.62	0.67		0.75		0.81		3.45	3.82	3.48	2.43		3.15	3.82	2.88	2.39		3.38	3.59	3.45	3.35		3.38	3.53	3.6	2.68
		0.85	0.59	1.11		0.85	0.35	1.03		1.12		0.71		3.25	3.57	3.5	2.79		3.48	3.42	3.33	3.57		2.9	3.77	3.6	3.17		4.09	3.68	3.73	2.87
		1.24	0.43	1.29		1.23	0.24	0.9		0.89		1.14		2.71	4.26	3.55	3.13		2.75	3.48	3.51	2.9		3.85	4.18	3.41	2.61		3.58	4.6	2.95	3.22
		1.22	0.48	1.22		1.04	0.38	1.29		0.8		0.87		3.28	3.19	3.04	3.08		3.13	3.19	3.68	2.73		3.75	4.02	3.57	3.08		4.02	4.15	3.24	3.12
		1.53	0.64	1.07		1.19	0.32	0.83		1.15		0.59		3.4	3.28	3.77	2.9		3.42	3.16	3.08	3.08		3.77	3.55	3.44	2.96		3.8	4.25	3.57	3.05
		1.16	0.72	1.05		1.08	0.62	0.85		1.09		1.15		3.06	3.52	3.53	3.3		3.53	3.87	2.88	2.61		3.71	3.77	3.27	3.28		3.86	3.73	4.15	2.81
		1.02	0.86	1.07		1.08	0.7	1.15		0.76		0.67		3.01	3.73	3.3	2.76		3.18	3.37	2.79	2.68		3.59	3.72	3.71	3.67		3.57	3.77	3.64	3.23
		0.92	0.83	0.62		1.32	0.46	0.96		0.99		0.99		3.04	4.11	3.13	2.29		3.44	3.91	3.46	2.91		3.86	3.73	3.1	2.73		3.8	3.66	3.53	3.01

[truncated: 10 more sheets: Figure S1d, Figure S1e, Figure S1f, Figure S2a, Figure S2b, Figure S2c, Figure S2d, Figure S5, Figure S7, Supplementary Table 2]
